# Supplementary material for: Associations between Low-Carbohydrate Diets and Low-Fat Diets with Frailty in Community-Dwelling Aging Chinese Adults
Source: Nutrients. 2023 Jul 9;15(14):3084. doi: 10.3390/nu15143084 (PMC10383029; doi:10.3390/nu15143084)
Supplement: Supplementary file 1 [file nutrients-15-03084-s001.zip]

Archive with 1 entries (1 files):
- nutrients-2464763-supplementary.pdf
